# Supplementary material for: Host Acceptance and Plant Resistance: A Comparative Behavioral Study of Myzus persicae and Acyrthosiphon pisum
Source: Insects. 2021 Oct 28;12(11):975. doi: 10.3390/insects12110975 (PMC8622697; doi:10.3390/insects12110975)
Supplement: Supplementary file 1 [file insects-12-00975-s001.zip]

Archive with 10 entries (9 files):
- insects-1343436-supplementary-final/
- insects-1343436-supplementary-final/Fig1 data.xlsx
- insects-1343436-supplementary-final/Fig2 data.xlsx
- insects-1343436-supplementary-final/Fig3 data.xlsx
- insects-1343436-supplementary-final/Fig4 data.xlsx
- insects-1343436-supplementary-final/Fig5 data.xlsx
- insects-1343436-supplementary-final/Table 1 data.xlsx
- insects-1343436-supplementary-final/Table 2 data.xlsx
- insects-1343436-supplementary-final/Table 3 data.xlsx
- insects-1343436-supplementary-final/Table 4 data.xlsx
