# Supplementary material for: Host Acceptance and Plant Resistance: A Comparative Behavioral Study of Myzus persicae and Acyrthosiphon pisum
Source: Insects. 2021 Oct 28;12(11):975. doi: 10.3390/insects12110975 (PMC8622697; doi:10.3390/insects12110975)
Supplement: Supplementary file 1 [file insects-12-00975-s001.zip › insects-1343436-supplementary-final/Fig1 data.xlsx]

## Sheet: Survival rate (%)
M. persicae on rape							M. persicae on faba
Day	1	2	3	4	5		Day	1	2	3	4	5
1	100	100	100	100	100		1	90	20	10	0	0
2	100	100	100	100	100		2	80	70	30	30	30
3	100	100	100	100	100		3	100	30	10	0	0
4	100	100	100	100	100		4	100	70	30	30	20
5	100	100	100	100	100		5	80	60	30	0	0
6	100	100	100	100	100		6	70	70	10	10	10
7	100	100	100	100	100		7	70	30	20	0	0
8	100	100	100	100	100		8	80	60	50	30	20
9	100	100	100	100	90		9	90	60	20	10	10
10	100	100	100	100	100		10	80	0	0	0	0
Average	100	100	100	100	99		Average	84	47	21	11	9
SE	0	0	0	0	1		SE	4.19928	7.89515	4.58258	4.33333	3.4801
A. pisum on faba							A. pisum on rape
Day	1	2	3	4	5		Day	1	2	3	4	5
1	80	70	70	70	70		1	0	0	0	0	0
2	100	100	90	90	90		2	0	0	0	0	0
3	100	70	70	60	60		3	60	0	0	0	0
4	90	80	80	80	80		4	30	0	0	0	0
5	100	100	80	80	80		5	20	0	0	0	0
6	90	70	70	70	70		6	30	0	0	0	0
7	100	100	90	90	90		7	0	0	0	0	0
8	100	100	100	100	100		8	20	0	0	0	0
9	90	90	90	90	90		9	30	0	0	0	0
10	90	70	50	50	50		10	20	0	0	0	0
Average	94	85	79	78	78		Average	21	0	0	0	0
SE	2.21108	4.53382	4.58258	4.89898	4.89898		SE	5.95744	0	0	0	0
