# Supplementary material for: Host Acceptance and Plant Resistance: A Comparative Behavioral Study of Myzus persicae and Acyrthosiphon pisum
Source: Insects. 2021 Oct 28;12(11):975. doi: 10.3390/insects12110975 (PMC8622697; doi:10.3390/insects12110975)
Supplement: Supplementary file 1 [file insects-12-00975-s001.zip › insects-1343436-supplementary-final/Fig2 data.xlsx]

## Sheet: EPG
M. persicae on rape
EPG parameter	1	2	3	4	5	6	7	8	9	10	11	12	13	14	15	16	17	18	19	20	Average		unit
Total duration of non-probe	825.15	N/A	691.01	152.56	1648.8	2062.69	283.83	3047.96	964.36	124.22	2629.41	886.55	3522.99	718.61	2974.34	1808.14	900.86	1068.7	228.95	1039.23	1346.23	0.373953	hr
Number of probes	8	1	9	4	28	25	5	45	7	2	17	12	42	9	50	20	9	13	7	12	16.25
Total duration of pathway	7653.68	1515.99	5260.35	5113.27	9453.65	11188.7	908.17	16031.3	5489.73	2300.39	5072.57	7150.15	10528.1	6410.84	18569.1	4849.11	4668.18	8457.35	9109.05	8684.64	7420.72	2.06131	hr
Number of potential drops	109	23	113	130	113	289	23	239	109	48	70	133	149	120	167	63	75	154	231	150	125.4
Proportion of reaching phloem sap ingestion	1	1	1	1	1	1	1	1	1	1	1	1	1	1	1	1	1	1	1	1	1	100	%
Time from 1st probe to 1st phloem salivation	1016.73	1515.99	913.92	529.81	2245.92	1833.17	1192	8921.87	5231.53	1933.25	7701.98	3992.7	4254.54	6725.19	7737.73	6657.25	1832.87	1403.31	1322.65	3455.81	3520.91	0.978031	hr
Time from that probe to 1st phloem salivation	1016.73	1515.99	333.58	529.81	625.02	1097.75	787.28	963.78	1565.92	1602.36	1038.97	569.13	1236.47	613.98	1528.95	801.54	1165.4	949.5	537.78	2903.62	1069.18	17.8196	min
Total duration of phloem salivation	86.69	81.7	280.99	327.93	156.83	683.12	38.93	436.68	343.12	102.58	47.72	231.96	114.3	332.44	436.06	56.98	169.5	201.35	668.95	216.73	250.728	4.1788	min
Total duration of phloem sap ingestion	18790.9	27202.3	22566.4	23206.2	17538.2	14865.5	27469.2	9284.08	22002.8	26272.3	21050.3	20531.3	11582.3	12371	3786.71	21930.8	23061.5	19051.5	18758.1	18859.4	19009	5.28029	hr
Number of phloem salivations followed by sap ingestions	2	1	5	11	4	12	1	2	1	2	1	7	2	2	7	1	5	3	17	5	4.55
Number of xylem ingestions	1	N/A	N/A	N/A	N/A	N/A	N/A	N/A	N/A	N/A	N/A	N/A	1	2	1	N/A	N/A	N/A	N/A	N/A	1.25
Total duration of xylem ingestion	1443.59	N/A	N/A	N/A	N/A	N/A	N/A	N/A	N/A	N/A	N/A	N/A	3052.31	8892.15	3033.78	N/A	N/A	N/A	N/A	N/A	4105.46	68.4243	min
M. persicae on faba
EPG parameter	1	2	3	4	5	6	7	8	9	10	11	12	13	14	15	16	17	18	19	20	Average		unit
Total duration of non-probe	5354.27	11418.6	6107.94	10175.7	4396.49	7307.05	12276.4	10048.9	8823.72	9568.83	6612.65	6053.1	8132.03	8445.21	7803.1	5105.95	13014.1	8423.07	10682.9	8429.75	8408.99	2.33583	hr
Number of probes	70	111	95	132	64	106	123	95	93	64	89	72	92	97	101	67	136	70	153	92	96.1
Total duration of pathway	23073.6	16333.2	17804	18293.1	23016.4	21193.7	16330.8	15687.8	19771.9	17679.5	22049.5	21097.2	20668	18782.7	20678.5	23677.7	15785.9	19754.7	18099.3	15670.5	19272.4	5.35344	hr
Number of potential drops	149	225	182	109	332	68	134	177	160	209	111	202	51	243	178	130	116	235	88	158	162.85
Proportion of reaching phloem sap ingestion	0	1	1	0	1	0	0	0	0	0	0	0	0	0	0	0	0	1	0	0	0.2	20	%
Time from 1st probe to 1st phloem salivation	3071.93	2085.04	1355.39	15858.2	2464.14	N/A	12655.3	1471.3	13353.5	2216.38	6311.8	5005.45	N/A	11967.4	3096.14	17443	N/A	1993.61	1662.1	21474	7263.8	2.01772	hr
Time from that probe to 1st phloem salivation	1003.98	1227.65	413.57	1376.26	827.09	N/A	375.17	527.58	1205.66	1100.42	594.31	1757.95	N/A	1332.35	861.23	2484.1	N/A	469.57	489.96	1150.68	1011.62	16.8603	min
Total duration of phloem salivation	372.05	504.87	367.63	206.98	1364.72	N/A	189.43	303.07	174.39	562.56	118.42	1649.7	N/A	67.27	237.11	16.33	N/A	577.04	17.75	61.11	399.437	6.65728	min
Total duration of phloem sap ingestion	N/A	543.26	4519.25	N/A	20.1	N/A	N/A	N/A	N/A	N/A	N/A	N/A	N/A	N/A	N/A	N/A	N/A	45.24	N/A	N/A	1281.96	0.356101	hr
Number of phloem salivations followed by sap ingestions	0	2	1	0	1	N/A	0	0	0	0	0	0	N/A	0	0	0	N/A	1	0	0	0.294118
Number of xylem ingestions	N/A	N/A	N/A	N/A	N/A	1	N/A	1	N/A	1	N/A	N/A	N/A	2	N/A	N/A	N/A	N/A	N/A	3	1.6
Total duration of xylem ingestion	N/A	N/A	N/A	N/A	N/A	290.14	N/A	2749.35	N/A	856.91	N/A	N/A	N/A	1504.81	N/A	N/A	N/A	N/A	N/A	4609.79	2002.2	33.37	min
