# Supplementary material for: Host Acceptance and Plant Resistance: A Comparative Behavioral Study of Myzus persicae and Acyrthosiphon pisum
Source: Insects. 2021 Oct 28;12(11):975. doi: 10.3390/insects12110975 (PMC8622697; doi:10.3390/insects12110975)
Supplement: Supplementary file 1 [file insects-12-00975-s001.zip › insects-1343436-supplementary-final/Fig3 data.xlsx]

## Sheet: Waveform %
M. persicae on rape (%)
Hour	NP	C	pd	G	E1	E2
0	100	0	0	0	0	0
0.5	5	55	15	0	0	25
1	0	55	0	5	0	40
1.5	5	25	0	5	0	65
2	10	10	0	0	0	80
2.5	0	15	0	0	10	75
3	5	10	0	0	0	85
3.5	5	20	0	0	0	75
4	5	20	5	0	0	70
4.5	0	30	0	0	0	70
5	10	20	0	0	0	70
5.5	5	15	0	0	0	80
6	5	10	0	5	0	80
6.5	0	20	0	5	5	70
7	10	5	5	5	0	75
7.5	5	15	0	10	0	70
8	0	10	0	10	5	75
M. persicae on faba (%)
Hour	NP	C	pd	G	E1	E2
0	100	0	0	0	0	0
0.5	30	45	5	15	5	0
1	25	60	5	10	0	0
1.5	20	60	10	5	5	0
2	25	70	5	0	0	0
2.5	40	50	0	0	5	5
3	30	65	0	0	0	5
3.5	15	85	0	0	0	0
4	15	75	0	5	5	0
4.5	40	60	0	0	0	0
5	35	65	0	0	0	0
5.5	35	60	0	0	5	0
6	35	55	5	5	0	0
6.5	55	45	0	0	0	0
7	30	70	0	0	0	0
7.5	25	65	10	0	0	0
8	45	55	0	0	0	0
