# Supplementary material for: Host Acceptance and Plant Resistance: A Comparative Behavioral Study of Myzus persicae and Acyrthosiphon pisum
Source: Insects. 2021 Oct 28;12(11):975. doi: 10.3390/insects12110975 (PMC8622697; doi:10.3390/insects12110975)
Supplement: Supplementary file 1 [file insects-12-00975-s001.zip › insects-1343436-supplementary-final/Fig4 data.xlsx]

## Sheet: EPG
A. pisum on rape
EPG parameter	1	2	3	4	5	6	7	8	9	10	11	12	13	14	15	16	17	18	19	20	Average		unit
Total duration of non-probe	27202.8	24964.5	25069.3	28522.2	21745.8	28174.2	27922.1	28389.6	27751.6	26887.6	24957.8	28015.6	28347.2	26348.7	13698.4	28310.1	27135	27163.3	26966	28129.5	26285.1	7.30141	hr
Number of probes	56	40	28	24	28	21	14	19	32	56	74	36	34	59	49	24	44	45	26	10	35.95
Total duration of pathway	913.07	3774.28	1930.95	277.79	1466.15	546.05	287.59	399.9	374.56	1856.34	3842.02	571.49	433.92	2426.11	2866.95	427.96	1011.19	1194.85	1113.81	121.73	1291.84	0.358843	hr
Number of potential drops	50	30	21	19	26	16	11	13	18	52	56	33	30	46	40	18	37	30	20	10	28.8
Proportion of reaching phloem sap ingestion	0	0	0	0	0	0	0	0	0	0	0	0	0	0	0	0	0	0	0	0	0	0	%
Time from 1st probe to 1st phloem salivation	N/A	N/A	N/A	N/A	N/A	N/A	N/A	N/A	N/A	N/A	N/A	N/A	N/A	N/A	N/A	N/A	N/A	N/A	N/A	N/A	N/A		hr
Time from that probe to 1st phloem salivation	N/A	N/A	N/A	N/A	N/A	N/A	N/A	N/A	N/A	N/A	N/A	N/A	N/A	N/A	N/A	N/A	N/A	N/A	N/A	N/A	N/A		min
Total duration of phloem salivation	N/A	N/A	N/A	N/A	N/A	N/A	N/A	N/A	N/A	N/A	N/A	N/A	N/A	N/A	N/A	N/A	N/A	N/A	N/A	N/A	N/A		min
Total duration of phloem sap ingestion	N/A	N/A	N/A	N/A	N/A	N/A	N/A	N/A	N/A	N/A	N/A	N/A	N/A	N/A	N/A	N/A	N/A	N/A	N/A	N/A	N/A		hr
Number of phloem salivations followed by sap ingestions	N/A	N/A	N/A	N/A	N/A	N/A	N/A	N/A	N/A	N/A	N/A	N/A	N/A	N/A	N/A	N/A	N/A	N/A	N/A	N/A	N/A
Number of xylem ingestions	N/A	N/A	3	N/A	3	N/A	N/A	N/A	N/A	N/A	N/A	N/A	N/A	N/A	13	N/A	N/A	2	N/A	N/A	5.25
Total duration of xylem ingestion	N/A	N/A	1503.32	N/A	5512.58	N/A	N/A	N/A	N/A	N/A	N/A	N/A	N/A	N/A	12229.4	N/A	N/A	441.86	N/A	N/A	4921.8	82.0299	min
A. pisum on faba
EPG parameter	1	2	3	4	5	6	7	8	9	10	11	12	13	14	15	16	17	18	19	20	Average		unit
Total duration of non-probe	1219.88	9714.91	16877.3	1163.81	2738.21	8708.46	5104.85	7719.33	2702.58	12036.5	719.08	821.17	6980.02	9140.66	391.81	1693.52	4222.05	3194.65	9379.78	2996.31	5376.24	1.4934	hr
Number of probes	15	37	52	8	52	64	15	37	8	57	5	11	37	41	7	21	46	27	28	15	29.15
Total duration of pathway	6358.02	8371.81	5316.86	4679.41	21230.7	10300.4	4302.22	10029.5	5063.35	13399.4	5442.87	2961.26	10806.2	9090.71	10430.9	8619.03	9452.67	3034.99	7549.93	4791.15	8061.57	2.23932	hr
Number of potential drops	44	96	71	57	285	136	66	148	151	363	150	18	113	221	61	198	149	52	148	67	129.7
Proportion of reaching phloem sap ingestion	1	1	1	1	1	1	1	1	1	1	1	1	1	1	1	1	1	1	1	1	1	100	%
Time from 1st probe to 1st phloem salivation	1212.95	20902.8	22272.6	5790.58	11105.8	14506	12627.1	13420.3	7743.36	15346.9	5391.52	3782.43	18025.4	15805.1	1756.89	1096.52	5415.27	5815.74	3387.25	7787.46	9659.61	2.68322	hr
Time from that probe to 1st phloem salivation	901.42	1401.91	929.63	1087.67	781.2	1083.05	780.63	771.71	963.79	1336.36	617.4	1073.29	1494.06	595.38	851.49	1096.52	776.22	823.51	1712.46	1385.9	1023.18	17.053	min
Total duration of phloem salivation	165.23	76.02	64.77	51.18	180.11	83.34	148.22	591.87	56.35	75.21	128.02	87.03	166.81	122.01	89.42	409.63	299.42	90.86	125.62	84.78	154.795	2.57992	min
Total duration of phloem sap ingestion	18700.5	7796.06	6445.5	21552	4580.07	9684.47	15082.7	10459.3	20579.4	3236.15	14423.8	24896.9	8231.31	10295.9	17859.5	15918	14746.9	22479.5	11723.9	20558.2	13962.5	3.87847	hr
Number of phloem salivations followed by sap ingestions	2	1	1	1	4	1	2	7	1	2	2	1	3	2	1	6	5	2	3	1	2.4
Number of xylem ingestions	2	1	N/A	1	N/A	N/A	1	N/A	N/A	N/A	1	N/A	2	N/A	1	1	N/A	N/A	N/A	N/A	1.25
Total duration of xylem ingestion	2356.4	2841.2	N/A	1350.34	N/A	N/A	4127.41	N/A	N/A	N/A	8048.27	N/A	2314.44	N/A	15.58	2111.75	N/A	N/A	N/A	N/A	2895.67	48.2612	min
