# Supplementary material for: Host Acceptance and Plant Resistance: A Comparative Behavioral Study of Myzus persicae and Acyrthosiphon pisum
Source: Insects. 2021 Oct 28;12(11):975. doi: 10.3390/insects12110975 (PMC8622697; doi:10.3390/insects12110975)
Supplement: Supplementary file 1 [file insects-12-00975-s001.zip › insects-1343436-supplementary-final/Fig5 data.xlsx]

## Sheet: Waveform %
A. pisum on rape (%)
Hour	NP	C	pd	G	E1	E2
0	100	0	0	0	0	0
0.5	95	0	5	0	0	0
1	90	5	0	5	0	0
1.5	85	5	0	10	0	0
2	80	10	0	10	0	0
2.5	90	10	0	0	0	0
3	100	0	0	0	0	0
3.5	90	10	0	0	0	0
4	100	0	0	0	0	0
4.5	90	5	0	5	0	0
5	90	5	0	5	0	0
5.5	95	0	0	5	0	0
6	100	0	0	0	0	0
6.5	95	0	0	5	0	0
7	85	10	0	5	0	0
7.5	100	0	0	0	0	0
8	100	0	0	0	0	0
A. pisum on faba (%)
Hour	NP	C	pd	G	E1	E2
0	100	0	0	0	0	0
0.5	30	50	5	0	5	10
1	30	35	5	5	0	25
1.5	30	35	10	5	0	20
2	20	35	0	5	0	40
2.5	35	15	5	5	0	40
3	30	30	5	0	0	35
3.5	35	10	5	10	0	40
4	20	25	0	5	0	50
4.5	15	10	0	5	0	70
5	15	10	10	0	0	65
5.5	5	25	0	5	0	65
6	5	20	0	5	0	70
6.5	5	10	5	5	0	75
7	15	10	0	5	0	70
7.5	10	15	0	5	0	70
8	15	15	0	5	0	65
