# Supplementary material for: Host Acceptance and Plant Resistance: A Comparative Behavioral Study of Myzus persicae and Acyrthosiphon pisum
Source: Insects. 2021 Oct 28;12(11):975. doi: 10.3390/insects12110975 (PMC8622697; doi:10.3390/insects12110975)
Supplement: Supplementary file 1 [file insects-12-00975-s001.zip › insects-1343436-supplementary-final/Table 1 data.xlsx]

## Sheet: Preference
M. persicae
1 h	1	2	3	4	5	6	7	8	9	10	Average
Rape	0.8	1	0.8	0.6	0.7	0.9	0.9	1	1	1	0.87
Faba bean	0	0	0	0.1	0.2	0	0.1	0	0	0	0.04
3 h	1	2	3	4	5	6	7	8	9	10	Average
Rape	0.9	1	0.8	0.7	0.7	0.9	1	1	1	1	0.9
Faba bean	0	0	0	0.1	0	0	0	0	0	0	0.01
A. pisum
1 h	1	2	3	4	5	6	7	8	9	10	Average
Rape	0.1	0.2	0	0.2	0.1	0.1	0.3	0.1	0.1	0	0.12
Faba bean	0.1	0.4	0.3	0.3	0	0.7	0.6	0.2	0.5	0.6	0.37
3 h	1	2	3	4	5	6	7	8	9	10	Average
Rape	0.1	0	0	0	0.2	0	0	0.1	0.1	0	0.05
Faba bean	0.2	0.6	0.1	0.3	0.3	0.5	0.4	0.2	0.3	0.5	0.34
