# Supplementary material for: Host Acceptance and Plant Resistance: A Comparative Behavioral Study of Myzus persicae and Acyrthosiphon pisum
Source: Insects. 2021 Oct 28;12(11):975. doi: 10.3390/insects12110975 (PMC8622697; doi:10.3390/insects12110975)
Supplement: Supplementary file 1 [file insects-12-00975-s001.zip › insects-1343436-supplementary-final/Table 2 data.xlsx]

## Sheet: Developmental time
M. persicae on rape			M. persicae on faba				A. pisum on rape			A. pisum on faba
1-1	5		2-1	6			all died at Day 2			1-1	5
1-2	5		4-1	9						1-2	5
1-3	5		Average	7.5						1-3	5
1-4	5		SE	1.5						1-4	5
1-5	5									1-5	5
1-6	5									1-6	5
1-7	5									1-7	6
1-8	5									2-1	5
1-9	5									2-2	6
1-10	5									2-3	6
2-1	5									2-4	6
2-2	5									2-5	6
2-3	5									2-6	6
2-4	5									2-7	6
2-5	5									2-8	6
2-6	5									3-1	6
2-7	5									3-2	6
2-8	5									3-3	7
2-9	6									3-4	7
2-10	6									3-5	7
3-1	5									3-6	7
3-2	5									4-1	6
3-3	5									4-2	6
3-4	5									4-3	6
3-5	5									4-4	6
3-6	5									4-5	6
3-7	5									4-6	6
3-8	5									4-7	7
3-9	5									4-8	7
4-1	5									5-1	5
4-2	5									5-2	5
4-3	5									5-3	6
4-4	5									5-4	7
4-5	5									5-5	7
4-6	5									5-6	7
4-7	5									5-7	7
4-8	5									6-1	5
4-9	5									6-2	6
4-10	6									6-3	6
5-1	5									6-4	6
5-2	5									6-5	6
5-3	5									6-6	7
5-4	5									7-1	6
5-5	5									7-2	6
5-6	5									7-3	6
5-7	5									7-4	7
5-8	5									7-5	7
5-9	5									7-6	7
5-10	5									7-7	7
6-1	5									7-8	7
6-2	5									7-9	7
6-3	5									8-1	5
6-4	5									8-2	5
6-5	5									8-3	5
6-6	5									8-4	5
6-7	5									8-5	6
6-8	5									8-6	6
6-9	5									8-7	6
6-10	5									8-8	6
7-1	5									8-9	6
7-2	5									9-1	5
7-3	5									9-2	5
7-4	5									9-3	6
7-5	5									9-4	6
7-6	5									9-5	6
7-7	5									9-6	6
7-8	5									9-7	6
7-9	5									9-8	6
7-10	5									9-9	6
8-1	5									10-1	5
8-2	5									10-2	5
8-3	5									10-3	5
8-4	5									10-4	5
8-5	5									10-5	6
8-6	5									Average	5.95946
8-7	5									SE	0.082624
8-8	5
8-9	6
8-10	6
9-1	5
9-2	5
9-3	5
9-4	5
9-5	5
9-6	5
9-7	5
9-8	5
9-9	6
10-1	5
10-2	5
10-3	5
10-4	5
10-5	5
10-6	5
10-7	5
10-8	5
10-9	5
10-10	6
Average	5.07143
SE	0.02615
