# Supplementary material for: Host Acceptance and Plant Resistance: A Comparative Behavioral Study of Myzus persicae and Acyrthosiphon pisum
Source: Insects. 2021 Oct 28;12(11):975. doi: 10.3390/insects12110975 (PMC8622697; doi:10.3390/insects12110975)
Supplement: Supplementary file 1 [file insects-12-00975-s001.zip › insects-1343436-supplementary-final/Table 3 data.xlsx]

## Sheet: Body weight
M. persicae on rape			M. persicae on faba				A. pisum on rape			A. pisum on faba
1-1	0.47		2-1	0.23			all died at Day 2			1-1	1.77
1-2	0.49		4-1	0.17						1-2	2.59
1-3	0.4		Average	0.2						1-3	2.22
1-4	0.49		SE	0.03						1-4	2.2
1-5	0.34									1-5	2.43
1-6	0.47									1-6	2.15
1-7	0.49									1-7	1.76
1-8	0.5									2-1	1.19
1-9	0.44									2-2	1.94
1-10	0.34									2-3	1.99
2-1	0.61									2-4	1.86
2-2	0.39									2-5	1.17
2-3	0.45									2-6	1.94
2-4	0.46									2-7	2.25
2-5	0.47									2-8	2.33
2-6	0.58									3-1	0.82
2-7	0.39									3-2	1.29
2-8	0.41									3-3	0.97
2-9	0.45									3-4	1.34
2-10	0.41									3-5	1.02
3-1	0.53									3-6	0.88
3-2	0.51									4-1	1.3
3-3	0.49									4-2	1.42
3-4	0.57									4-3	1
3-5	0.51									4-4	1.28
3-6	0.52									4-5	1.28
3-7	0.58									4-6	1.32
3-8	0.61									4-7	1.31
3-9	0.49									4-8	1.33
4-1	0.46									5-1	1.88
4-2	0.39									5-2	1.82
4-3	0.37									5-3	1.07
4-4	0.42									5-4	1.01
4-5	0.5									5-5	0.76
4-6	0.39									5-6	0.92
4-7	0.49									5-7	1.18
4-8	0.52									6-1	1.51
4-9	0.4									6-2	1.33
4-10	0.51									6-3	1.07
5-1	0.42									6-4	0.93
5-2	0.44									6-5	1.03
5-3	0.35									6-6	0.99
5-4	0.46									7-1	1.49
5-5	0.42									7-2	1.02
5-6	0.55									7-3	1.17
5-7	0.42									7-4	1.6
5-8	0.43									7-5	1.36
5-9	0.4									7-6	1.05
5-10	0.49									7-7	1.55
6-1	0.45									7-8	1.57
6-2	0.5									7-9	0.99
6-3	0.49									8-1	1.52
6-4	0.48									8-2	1.23
6-5	0.6									8-3	1.33
6-6	0.45									8-4	1.37
6-7	0.46									8-5	2.01
6-8	0.48									8-6	2.41
6-9	0.51									8-7	2.76
6-10	0.71									8-8	2.58
7-1	0.54									8-9	2.26
7-2	0.43									9-1	1.58
7-3	0.43									9-2	1.41
7-4	0.36									9-3	2.06
7-5	0.43									9-4	2.28
7-6	0.37									9-5	2.37
7-7	0.4									9-6	2.22
7-8	0.4									9-7	2.3
7-9	0.34									9-8	2.06
7-10	0.41									9-9	2.08
8-1	0.62									10-1	1.47
8-2	0.53									10-2	1.64
8-3	0.54									10-3	1.64
8-4	0.46									10-4	1.35
8-5	0.51									10-5	1.87
8-6	0.49									Average	1.58716
8-7	0.58									SE	0.0592
8-8	0.5
8-9	0.5
8-10	0.52
9-1	0.5
9-2	0.59
9-3	0.53
9-4	0.42
9-5	0.61
9-6	0.48
9-7	0.46
9-8	0.58
9-9	0.48
10-1	0.42
10-2	0.48
10-3	0.53
10-4	0.47
10-5	0.51
10-6	0.58
10-7	0.44
10-8	0.46
10-9	0.58
10-10	0.49
Average	0.477449
SE	0.00725
