# Supplementary material for: Host Acceptance and Plant Resistance: A Comparative Behavioral Study of Myzus persicae and Acyrthosiphon pisum
Source: Insects. 2021 Oct 28;12(11):975. doi: 10.3390/insects12110975 (PMC8622697; doi:10.3390/insects12110975)
Supplement: Supplementary file 1 [file insects-12-00975-s001.zip › insects-1343436-supplementary-final/Table 4 data.xlsx]

## Sheet: Fecundity
M. persicae on rape			M. persicae on faba				A. pisum on rape			A. pisum on faba
1-1	25		2-1	0			all died at Day 2			1-1	28
1-2	29		4-1	0						1-2	33
1-3	24		Average	0						1-3	16
1-4	32		SE	0						1-4	26
1-5	19									1-5	20
1-6	30									1-6	29
1-7	27									1-7	34
1-8	27									2-1	15
1-9	30									2-2	20
1-10	19									2-3	19
2-1	32									2-4	13
2-2	32									2-5	3
2-3	26									2-6	8
2-4	32									2-7	16
2-5	27									2-8	17
2-6	31									3-2	16
2-7	30									3-3	7
2-9	26									3-4	23
2-10	19									3-5	4
3-1	26									3-6	10
3-2	33									4-1	5
3-3	26									4-2	18
3-4	35									4-3	17
3-5	33									4-4	18
3-6	34									4-5	5
3-7	22									4-6	29
3-8	39									4-7	9
3-9	34									4-8	3
4-1	26									5-1	16
4-2	21									5-2	19
4-3	24									5-3	22
4-4	29									5-4	13
4-5	30									5-6	21
4-6	26									5-7	9
4-7	28									6-1	24
4-8	19									6-2	8
4-9	28									6-3	8
4-10	24									6-4	16
5-1	19									6-5	32
5-2	28									6-6	15
5-3	33									7-1	25
5-4	33									7-2	9
5-5	31									7-3	8
5-8	34									7-4	19
5-9	32									7-5	20
5-10	13									7-6	10
6-1	25									7-7	13
6-2	28									7-8	21
6-3	26									7-9	17
6-4	35									8-1	13
6-5	35									8-2	15
6-6	37									8-3	23
6-7	19									8-4	19
6-8	30									8-5	36
6-9	24									8-6	13
6-10	25									8-7	23
7-1	26									8-8	21
7-2	35									9-1	29
7-3	38									9-2	15
7-4	33									9-3	27
7-5	26									9-4	24
7-6	20									9-5	30
7-7	31									9-6	28
7-8	21									9-7	26
7-9	22									9-8	28
7-10	21									9-9	21
8-1	21									10-1	21
8-2	43									10-2	28
8-3	31									10-3	34
8-4	39									10-4	9
8-5	22									10-5	25
8-6	17									Average	18.507
8-7	36									SE	0.98456
8-8	39
8-9	38
9-1	22
9-2	37
9-3	32
9-4	29
9-5	31
9-6	33
9-7	32
9-8	28
10-1	12
10-2	15
10-3	19
10-4	31
10-5	26
10-6	26
10-7	14
10-8	26
10-9	41
10-10	13
Average	27.8172
SE	0.69459
